# Supplementary material for: Calgary Preschool magnetic resonance imaging (MRI) dataset
Source: Data Brief. 2020 Jan 31;29:105224. doi: 10.1016/j.dib.2020.105224 (PMC7016255; doi:10.1016/j.dib.2020.105224)
Supplement: Multimedia component 1 [file mmc1.xml]

<?xml version="1.0" encoding="utf-8" standalone="no"?>
<data>
  <datasets>
    <author>clebel@ucalgary.ca</author>
    <type>1</type>
    <dataset>
      <name>Calgary Preschool MRI Dataset</name>
      <caption />
      <description>This study used different magnetic resonance imaging (MRI) techniques to characterize brain development in early childhood, and to offer baseline data that can be used to understand cognitive and behavioural development, as well as to identify deviations from normal development. Imaging was conducted using the same General Electric 3T MR750w system and 32-channel head coil at the Alberta Children’s Hospital in Calgary, Alberta, Canada. Children were scanned without sedation. </description>
      <filetype>
        <name />
      </filetype>
      <filesize />
      <source>0</source>
      <sourcename>Original Data</sourcename>
      <access>
        <type>1</type>
        <name>Data available in data repository</name>
        <reponame>Open Science Framework</reponame>
        <PersistentId>10.17605/OSF.IO/AXZ5R</PersistentId>
        <deeplinkurl>https://osf.io/axz5r/</deeplinkurl>
      </access>
    </dataset>
  </datasets>
</data>
